# Supplementary material for: Recurrent Duplication, Testis-Biased Expression, and Functional Diversification of Esf2/ABT1 Family Genes in Drosophila
Source: Insects. 2025 Sep 11;16(9):956. doi: 10.3390/insects16090956 (PMC12470439; doi:10.3390/insects16090956)
Supplement: Supplementary file 1 [file insects-16-00956-s001.zip]

Archive with 4 entries (4 files):
- Supplementary Figures S1-S4 Table S3.pdf
- Table S1.xlsx
- Table S2.xlsx
- ~$pplementary Figures S1-S4 Table S3.docx
