# Supplementary material for: Recurrent Duplication, Testis-Biased Expression, and Functional Diversification of Esf2/ABT1 Family Genes in Drosophila
Source: Insects. 2025 Sep 11;16(9):956. doi: 10.3390/insects16090956 (PMC12470439; doi:10.3390/insects16090956)
Supplement: Supplementary file 1 [file insects-16-00956-s001.zip › Table S1.xlsx]

## Sheet: Cluster 1
		Table S1. Table contains data for determination of orthologs and paralogs of Esf2/ABP1 gene family in genome assemblies of Drosophila species
species	genome assembly	group	subgroup	homolog location chromosome	presence of the Y chromosome in the assembly	cluster 1
						upstream gene	downstream gene	synteny location within group	gene 1	gene 1 coordinates	% identity with CG32708	gene 2	gene 2 coordinates	% identity with CG32708	gene 3	gene 3 coordinates	% identity with CG32708	gene 4	gene 4 coordinates	% identity with CG32708	gene 5	gene 5 coordinates	% identity with CG32708	gene 6	gene 6 coordinates	% identity with CG32708
Drosophila elegans	GCA_018152505.1	melanogaster	elegans	unlocalized scaffolds	no data	APC4	CCT2	yes	LOC108136385	10086163-10087098	81.4	no			no			no			no			no
Drosophila rhopaloa	GCA_018152115.1	melanogaster	rhopaloa	unlocalized scaffolds	no data	APC4	CCT2	yes	LOC108048505	16,012,843-16,013,830	81.8	no			no			no			no			no
Drosophila ficusphila	GCA_018152265.1	melanogaster	ficusphila	unlocalized scaffolds	no data	APC4	CCT2	yes	LOC108088574	6,059,318-6,060,205	79.9	no			no			no			no			no
Drosophila takahashii	GCA_030179915.2	melanogaster	takanashii	X	no	APC4	CCT2	yes	LOC108056026	3365801-3366680, complement	75.2	no			no			no			no			no
Drosophila biarmipes	GCA_025231255.1	melanogaster	suzukii	X	no	APC4	shf	yes	LOC127011067	20,559,472-20,560,765	81.5	LOC108023671	20,562,756-20,565,971	82.3	no			no			no			no
Drosophila subpulchrella	GCA_014743375.2	melanogaster	susukii	X	no	APC4	shf	yes	LOC119556661	24,552,484-24,554,760 complement	76.2	no			no			no			no			no
Drosophila suzukii	GCA_043229965.1	melanogaster	suzukii	X	yes	no	no	no	no			no			no			no			no			no
Drosophila eugracilis	GCA_018153835.1	melanogaster	eugracilis	unlocalized scaffolds	no data	APC4	Tim8	yes	LOC108116948	complement(1,372,285-1,373,269	80.3	no			no			no			no			no
Drosophila santomea	GCA_016746245.2	melanogaster	melanogaster	X	no	APC4	CCT2	yes	LOC120455556	complement(12,660,780-12,661,690)	86.6	no			no			no			no			no
Drosophila erecta	GCA_003286155.2	melanogaster	melanogaster	X	no	APC4	CCT2	yes	LOC6549900	409,734-410,663	85.4	no			no			no			no			no
Drosophila teissieri	GCA_016746235.2	melanogaster	melanogaster	X	no	APC4	CCT2	yes	LOC122624421	18,623,558-18,624,456	86.6	no			no			no			no			no
Drosophila yakuba	GCA_016746365.2	melanogaster	melanogaster	X	no	APC4	CCT2	yes	LOC6525244	12,762,758-12,763,666 complement	86.6	no			no			no			no			no
Drosophila mauritiana	GCA_004382145.1	melanogaster	melanogaster	X	no	APC4	CCT2	yes	LOC117148150	complement(8,644,820-8,645,746)	95.4	LOC117148151	complement 8,643,766-8,644,723	69.5	no			no			no			no
Drosophila simulans	GCA_016746395.2	melanogaster	melanogaster	X	no	APC4	CCT2	yes	LOC6725501	8,637,467-8,638,411	95.4	LOC27206913	8,638,529-8,639,512	72.1	no			no			no			no
Drosophila sechellia	GCA_004382195.2	melanogaster	melanogaster	X	no	APC4	CCT2	yes	LOC6619759	complement(8,621,014-8,621,938)	94.7	LOC6621826	complement(8,620,001-8,620,930)	67.3	LOC116802136	complement(8,618,840-8,619,578)	67.3	LOC116802134	complement(8,617,579-8,618,387)	66.8	LOC116802120	complement(8,616,358-8,617,156)	67.3	LOC6619761	complement(8,615,163-8,615,935)	67.3
Drosophila melanogaster	GCA_000001215.4	melanogaster	melanogaster	X	yes	APC4	CCT2	yes	CG32708	9,085,932-9,086,864	100	CG32706	9,087,129-9,088,073	76.5	CG6999	9,088,367-9,089,314	76.1	no			no			no
Drosophila obscura	GCA_018151105.1	obscura	obscura	unlocalized scaffolds	no data	AN1-type zinc finger protein 6	CCT2	yes	LOC111065058	complement(1,754,602-1,755,441)	81.2	no			no			no			no			no
Drosophila subobscura	GCA_008121235.1	obscura	subobscura	A	no	AN1-type zinc finger protein 6	CCT2	yes	LOC117897075	5,864,649-5,865,510	79.2	no			no			no			no			no
Drosophila miranda	GCA_003369915.2	obscura	pseudoobscura	XL	no	AN1-type zinc finger protein 6	l(1)G0004	yes	LOC108153137	complement(21,449,555-21,450,412	81.5	no			no			no			no			no
Drosophila persimilis	GCA_003286085.2	obscura	pseudoobscura	unlocalized scaffolds	no data	AN1-type zinc finger protein 6	l(1)G0004	yes	LOC6599966	250,062-250,858	80.7	no			no			no			no			no
Drosophila pseudoobscura	GCA_009870125.2	obscura	pseudoobscura	X	no	AN1-type zinc finger protein 6	l(1)G0004	yes	LOC4815815	3,808,456-3,809,522	80.4	no			no			no			no			no
Drosophila virilis	GCA_030788295.1	virilis	virilis	X	no	pleckstrin homology-like domain family B member 2	Arpc3B	yes	LOC6632108	complement(20,489,280-20,490,216)	78.8	no			no			no			no			no
Drosophila mojavensis	GCA_018153725.1	repleta	mulleri	unlocalized scaffolds	no data	pleckstrin homology-like domain family B member 2	Arpc3B	yes	LOC6584599	complement(24,118,516-24,119,654)	79	no			no			no			no			no

## Sheet: Cluster 2
		Suppl. Table S1. Table contains data for determination of orthologs and paralogs of Esf2/ABP1 gene family within and between genome assemblies.
species	genome assembly	group	subgroup	homolog location chromosome	presence of the Y chromosome in the assembly	cluster 2
						upstream gene	downstream gene	synteny location within subgroup	gene 1	gene 1 coordinates	% identity with CG32708	gene 2	gene 2 coordinates	% identity with CG32708	gene 3	gene 3 coordinates	% identity with CG32708	gene 4	gene 4 coordinates	% identity with CG32708
Drosophila subpulchrella	GCA_014743375.2	melanogaster	susukii	X	no	eIF3g1	Smyd3	yes	LOC119556061	20,198,110-20,199,226	83.3	no			no
Drosophila suzukii	GCA_043229965.1	melanogaster	suzukii	X	yes	eIF3g1	Smyd3	yes	LOC108016648	7,049,547-7,050,675	80.6	no			no			no
Drosophila mauritiana	GCA_004382145.1	melanogaster	melanogaster	X	no	InaE intron	InaE intron	yes	LOC117146756	complement(13,592,430-13,593,867)	74.1	no			no			no
Drosophila simulans	GCA_016746395.2	melanogaster	melanogaster	X	no	InaE intron	InaE intron	yes	LOC6725892	complement(13,276,118-13,277,463)	74.2	no			no			no
Drosophila sechellia	GCA_004382195.2	melanogaster	melanogaster	X	no	InaE intron	InaE intron	yes	LOC6618463	complement(13,636,850-13,638,163)	74.6	LOC116801944	complement(13,634,946-13,636,238)	74.6	LOC6618464	complement(13,633,042-13,634,334)	76.4	LOC6618462	complement(13,631,188-13,632,430)	76.4
Drosophila melanogaster	GCA_000001215.4	melanogaster	melanogaster	X	yes	InaE intron	InaE intron	yes	CG10993	complement(13,790,338-13,791,111)	74.5	no			no			no

## Sheet: Cluster 3
		Suppl. Table S1. Table contains data for determination of orthologs and paralogs of Esf2/ABP1 gene family within and between genome assemblies.
species	genome assembly	group	subgroup	homolog location chromosome	presence of the Y chromosome in the assembly	cluster 3
						upstream gene	downstream gene	synteny location within group	gene 1	gene 1 coordinates	% identity with CG32708	gene 2	gene 2 coordinates	% identity with CG32708	gene 3	gene 3 coordinates	% identity with CG32708	gene 4	gene 4 coordinates	% identity with CG32708	gene 5	gene 5 coordinates	% identity with CG32708	gene 6	gene 6 coordinates	% identity with CG32708	gene 7	gene 7 coordinates	% identity with CG32708	gene 8	gene 8 coordinates	% identity with CG32708	gene 9	gene 9 coordinates	% identity with CG32708	gene 10	gene 10 coordinates	% identity with CG32708	gene 11	gene 11 coordinates	% identity with CG32708	gene 12	gene 12 coordinates	% identity with CG32708	gene 13	gene 13 coordinates	% identity with CG32708	gene 14	gene 14 coordinates
Drosophila suzukii	GCA_043229965.1	melanogaster	suzukii	X	yes	LOC108016561 intron	LOC108016561 intron	no	LOC108016563	complement(9,603,785-9,604,747	70.4	pseudogene LOC108016564	9,591,599-9,592,506	70.2
Drosophila melanogaster	GCA_000001215.4	melanogaster	melanogaster	X	yes	AT-chX piRNA cluster	AT-chX piRNA cluster	no	CG40813	22,143,058-22,143,933	78.1	CG46504	22,147,789-22,148,664	78.1	CG46505	22,152,842-22,153,717	77.7	CG46506	22,157,887-22,158,762	78.1	CG46507	22,162,923-22,163,798	77.9	CG46508	22,167,655-22,168,530	78.1	CG46509	22,172,641-22,173,516	77.7	CG46510	22,177,505-22,178,380	77.7	CG46511	22,182,493-22,183,368	77.7	CG46512	22,187,370-22,188,245	77.7	CG46513	22,192,273-22,193,148	78.1	CG46514	22,197,174-22,198,049	77.9	CG46515	22,202,183-22,203,058	77.9	CG46516	22,212,328-22,213,203
[truncated: 22 more columns]
