# Supplementary material for: Recurrent Duplication, Testis-Biased Expression, and Functional Diversification of Esf2/ABT1 Family Genes in Drosophila
Source: Insects. 2025 Sep 11;16(9):956. doi: 10.3390/insects16090956 (PMC12470439; doi:10.3390/insects16090956)
Supplement: Supplementary file 1 [file insects-16-00956-s001.zip › Table S2.xlsx]

## Sheet: Лист1
Library	Accession	Reference
polyA selected mRNAseq in 2 to 4h w1118 embryos rep1	GSM3394999	Ramalingam V, Natarajan M, Johnston J, Zeitlinger J. TATA and paused promoters active in differentiated tissues have distinct expression characteristics. Mol Syst Biol 2021 Feb;17(2):e9866. PMID: 33543829
polyA selected mRNAseq in 2 to 4h w1118 embryos rep2	GSM3395000	Ramalingam V, Natarajan M, Johnston J, Zeitlinger J. TATA and paused promoters active in differentiated tissues have distinct expression characteristics. Mol Syst Biol 2021 Feb;17(2):e9866. PMID: 33543829
polyA selected mRNAseq in 2 to 4h w1118 embryos rep3	GSM3395001	Ramalingam V, Natarajan M, Johnston J, Zeitlinger J. TATA and paused promoters active in differentiated tissues have distinct expression characteristics. Mol Syst Biol 2021 Feb;17(2):e9866. PMID: 33543829
polyA selected mRNAseq in 14 to 17h w1118 embryos rep1	GSM3394993	Ramalingam V, Natarajan M, Johnston J, Zeitlinger J. TATA and paused promoters active in differentiated tissues have distinct expression characteristics. Mol Syst Biol 2021 Feb;17(2):e9866. PMID: 33543829
polyA selected mRNAseq in 14 to 17h w1118 embryos rep2	GSM3394994	Ramalingam V, Natarajan M, Johnston J, Zeitlinger J. TATA and paused promoters active in differentiated tissues have distinct expression characteristics. Mol Syst Biol 2021 Feb;17(2):e9866. PMID: 33543829
polyA selected mRNAseq in 14 to 17h w1118 embryos rep3	GSM3394995	Ramalingam V, Natarajan M, Johnston J, Zeitlinger J. TATA and paused promoters active in differentiated tissues have distinct expression characteristics. Mol Syst Biol 2021 Feb;17(2):e9866. PMID: 33543829
polyA selected mRNAseq in 14 to 17h w1118 embryos rep4	GSM3394996	Ramalingam V, Natarajan M, Johnston J, Zeitlinger J. TATA and paused promoters active in differentiated tissues have distinct expression characteristics. Mol Syst Biol 2021 Feb;17(2):e9866. PMID: 33543829
polyA selected mRNAseq w1118 third-instar larval ovaries rep1	GSM6211469	Mahadevaraju S, Pal S, Bhaskar P, McDonald BD et al. Diverse somatic Transformer and sex chromosome karyotype pathways regulate gene expression in Drosophila gonad development. bioRxiv 2024 Aug 12.
polyA selected mRNAseq w1118 third-instar larval ovaries rep2	GSM6211470	Mahadevaraju S, Pal S, Bhaskar P, McDonald BD et al. Diverse somatic Transformer and sex chromosome karyotype pathways regulate gene expression in Drosophila gonad development. bioRxiv 2024 Aug 12.
polyA selected mRNAseq w1118 third-instar larval ovaries rep3	GSM6211471	Mahadevaraju S, Pal S, Bhaskar P, McDonald BD et al. Diverse somatic Transformer and sex chromosome karyotype pathways regulate gene expression in Drosophila gonad development. bioRxiv 2024 Aug 12.
polyA selected mRNAseq w1118 third-instar larval ovaries rep4	GSM6211472	Mahadevaraju S, Pal S, Bhaskar P, McDonald BD et al. Diverse somatic Transformer and sex chromosome karyotype pathways regulate gene expression in Drosophila gonad development. bioRxiv 2024 Aug 12.
polyA selected mRNAseq w1118 third-instar larval testes rep1	GSM6211473	Mahadevaraju S, Pal S, Bhaskar P, McDonald BD et al. Diverse somatic Transformer and sex chromosome karyotype pathways regulate gene expression in Drosophila gonad development. bioRxiv 2024 Aug 12.
polyA selected mRNAseq w1118 third-instar larval testes rep2	GSM6211474	Mahadevaraju S, Pal S, Bhaskar P, McDonald BD et al. Diverse somatic Transformer and sex chromosome karyotype pathways regulate gene expression in Drosophila gonad development. bioRxiv 2024 Aug 12.
polyA selected mRNAseq w1118 third-instar larval testes rep3	GSM6211475	Mahadevaraju S, Pal S, Bhaskar P, McDonald BD et al. Diverse somatic Transformer and sex chromosome karyotype pathways regulate gene expression in Drosophila gonad development. bioRxiv 2024 Aug 12.
polyA selected mRNAseq w1118 third-instar larval testes rep4	GSM6211476	Mahadevaraju S, Pal S, Bhaskar P, McDonald BD et al. Diverse somatic Transformer and sex chromosome karyotype pathways regulate gene expression in Drosophila gonad development. bioRxiv 2024 Aug 12.
polyA selected mRNAseq w1118 head (female) rep1	GSM2647326	Yang H, Jaime M, Polihronakis M, Kanegawa K et al. Re-annotation of eight Drosophila genomes. Life Sci Alliance 2018 Dec;1(6):e201800156.
polyA selected mRNAseq w1118 head (female) rep2	GSM2647327	Yang H, Jaime M, Polihronakis M, Kanegawa K et al. Re-annotation of eight Drosophila genomes. Life Sci Alliance 2018 Dec;1(6):e201800156.
polyA selected mRNAseq w1118 head (female) rep3	GSM2647328	Yang H, Jaime M, Polihronakis M, Kanegawa K et al. Re-annotation of eight Drosophila genomes. Life Sci Alliance 2018 Dec;1(6):e201800156.
polyA selected mRNAseq w1118 head (male) rep1	GSM2647329	Yang H, Jaime M, Polihronakis M, Kanegawa K et al. Re-annotation of eight Drosophila genomes. Life Sci Alliance 2018 Dec;1(6):e201800156.
polyA selected mRNAseq w1118 head (male) rep2	GSM2647330	Yang H, Jaime M, Polihronakis M, Kanegawa K et al. Re-annotation of eight Drosophila genomes. Life Sci Alliance 2018 Dec;1(6):e201800156.
polyA selected mRNAseq w1118 head (male) rep3	GSM2647331	Yang H, Jaime M, Polihronakis M, Kanegawa K et al. Re-annotation of eight Drosophila genomes. Life Sci Alliance 2018 Dec;1(6):e201800156.
polyA selected mRNAseq w1118 abdomen without digestive or reproductive system (female) rep1	GSM2647302	Yang H, Jaime M, Polihronakis M, Kanegawa K et al. Re-annotation of eight Drosophila genomes. Life Sci Alliance 2018 Dec;1(6):e201800156.
polyA selected mRNAseq w1118 abdomen without digestive or reproductive system (female) rep2	GSM2647303	Yang H, Jaime M, Polihronakis M, Kanegawa K et al. Re-annotation of eight Drosophila genomes. Life Sci Alliance 2018 Dec;1(6):e201800156.
polyA selected mRNAseq w1118 abdomen without digestive or reproductive system (female) rep3	GSM2647304	Yang H, Jaime M, Polihronakis M, Kanegawa K et al. Re-annotation of eight Drosophila genomes. Life Sci Alliance 2018 Dec;1(6):e201800156.
polyA selected mRNAseq w1118 abdomen without digestive or reproductive system (male) rep1	GSM2647305	Yang H, Jaime M, Polihronakis M, Kanegawa K et al. Re-annotation of eight Drosophila genomes. Life Sci Alliance 2018 Dec;1(6):e201800156.
polyA selected mRNAseq w1118 abdomen without digestive or reproductive system (male) rep2	GSM2647306	Yang H, Jaime M, Polihronakis M, Kanegawa K et al. Re-annotation of eight Drosophila genomes. Life Sci Alliance 2018 Dec;1(6):e201800156.
polyA selected mRNAseq w1118 abdomen without digestive or reproductive system (male) rep3	GSM2647307	Yang H, Jaime M, Polihronakis M, Kanegawa K et al. Re-annotation of eight Drosophila genomes. Life Sci Alliance 2018 Dec;1(6):e201800156.
polyA selected mRNAseq w1118 thorax without digestive system (female) rep1	GSM2647338	Yang H, Jaime M, Polihronakis M, Kanegawa K et al. Re-annotation of eight Drosophila genomes. Life Sci Alliance 2018 Dec;1(6):e201800156.
polyA selected mRNAseq w1118 thorax without digestive system (female) rep2	GSM2647339	Yang H, Jaime M, Polihronakis M, Kanegawa K et al. Re-annotation of eight Drosophila genomes. Life Sci Alliance 2018 Dec;1(6):e201800156.
polyA selected mRNAseq w1118 thorax without digestive system (female) rep3	GSM2647340	Yang H, Jaime M, Polihronakis M, Kanegawa K et al. Re-annotation of eight Drosophila genomes. Life Sci Alliance 2018 Dec;1(6):e201800156.
polyA selected mRNAseq w1118 thorax without digestive system (male) rep1	GSM2647341	Yang H, Jaime M, Polihronakis M, Kanegawa K et al. Re-annotation of eight Drosophila genomes. Life Sci Alliance 2018 Dec;1(6):e201800156.
polyA selected mRNAseq w1118 thorax without digestive system (male) rep2	GSM2647342	Yang H, Jaime M, Polihronakis M, Kanegawa K et al. Re-annotation of eight Drosophila genomes. Life Sci Alliance 2018 Dec;1(6):e201800156.
polyA selected mRNAseq w1118 thorax without digestive system (male) rep3	GSM2647343	Yang H, Jaime M, Polihronakis M, Kanegawa K et al. Re-annotation of eight Drosophila genomes. Life Sci Alliance 2018 Dec;1(6):e201800156.
polyA selected mRNAseq w1118 digestive plus excretory system (female) rep1	GSM2647308	Yang H, Jaime M, Polihronakis M, Kanegawa K et al. Re-annotation of eight Drosophila genomes. Life Sci Alliance 2018 Dec;1(6):e201800156.
polyA selected mRNAseq w1118 digestive plus excretory system (female) rep2	GSM2647309	Yang H, Jaime M, Polihronakis M, Kanegawa K et al. Re-annotation of eight Drosophila genomes. Life Sci Alliance 2018 Dec;1(6):e201800156.
polyA selected mRNAseq w1118 digestive plus excretory system (female) rep3	GSM2647310	Yang H, Jaime M, Polihronakis M, Kanegawa K et al. Re-annotation of eight Drosophila genomes. Life Sci Alliance 2018 Dec;1(6):e201800156.
polyA selected mRNAseq w1118 digestive plus excretory system (male) rep1	GSM2647311	Yang H, Jaime M, Polihronakis M, Kanegawa K et al. Re-annotation of eight Drosophila genomes. Life Sci Alliance 2018 Dec;1(6):e201800156.
polyA selected mRNAseq w1118 digestive plus excretory system (male) rep2	GSM2647312	Yang H, Jaime M, Polihronakis M, Kanegawa K et al. Re-annotation of eight Drosophila genomes. Life Sci Alliance 2018 Dec;1(6):e201800156.
polyA selected mRNAseq w1118 digestive plus excretory system (male) rep3	GSM2647313	Yang H, Jaime M, Polihronakis M, Kanegawa K et al. Re-annotation of eight Drosophila genomes. Life Sci Alliance 2018 Dec;1(6):e201800156.
polyA selected mRNAseq w1118 testis rep1	GSM2552073	Maksimov DA, Laktionov PP, Posukh OV, Belyakin SN et al. Genome-wide analysis of SU(VAR)3-9 distribution in chromosomes of Drosophila melanogaster. Chromosoma 2018 Mar;127(1):85-102.
polyA selected mRNAseq w1118 testis rep2	GSM2552074	Maksimov DA, Laktionov PP, Posukh OV, Belyakin SN et al. Genome-wide analysis of SU(VAR)3-9 distribution in chromosomes of Drosophila melanogaster. Chromosoma 2018 Mar;127(1):85-102.
polyA selected mRNAseq w1118 ovaries rep1	GSM8892173	Hayashi R. A second genetic screen for gurken mRNA mislocalisation reveals novel phenotypes of the piRNA pathway mutants in Drosophila 2025 BioProject PRJNA1246622
polyA selected mRNAseq w1118 ovaries rep2	GSM8892174	Hayashi R. A second genetic screen for gurken mRNA mislocalisation reveals novel phenotypes of the piRNA pathway mutants in Drosophila 2025 BioProject PRJNA1246622
polyA selected mRNAseq w1118 ovaries rep3	GSM8892175	Hayashi R. A second genetic screen for gurken mRNA mislocalisation reveals novel phenotypes of the piRNA pathway mutants in Drosophila 2025 BioProject PRJNA1246622
polyA selected mRNAseq aub +/- ovaries rep1	GSM2774802	Teixeira FK, Okuniewska M, Malone CD, Coux RX et al. piRNA-mediated regulation of transposon alternative splicing in the soma and germ line. Nature 2017 Dec 14;552(7684):268-272.
polyA selected mRNAseq aub +/- ovaries rep2	GSM2774803	Teixeira FK, Okuniewska M, Malone CD, Coux RX et al. piRNA-mediated regulation of transposon alternative splicing in the soma and germ line. Nature 2017 Dec 14;552(7684):268-272.
polyA selected mRNAseq aub -/- ovaries rep1	GSM2774804	Teixeira FK, Okuniewska M, Malone CD, Coux RX et al. piRNA-mediated regulation of transposon alternative splicing in the soma and germ line. Nature 2017 Dec 14;552(7684):268-272.
polyA selected mRNAseq aub -/- ovaries rep2	GSM2774805	Teixeira FK, Okuniewska M, Malone CD, Coux RX et al. piRNA-mediated regulation of transposon alternative splicing in the soma and germ line. Nature 2017 Dec 14;552(7684):268-272.
polyA selected mRNAseq aub +/- testis rep1	SRR12216403	Chen P, Kotov AA, Godneeva BK, Bazylev SS, Olenina LV, Aravin AA. piRNA-mediated gene regulation and adaptation to sex-specific transposon expression in D. melanogaster male germline. Genes Dev. 2021 Jun;35(11-12):914-935.
polyA selected mRNAseq aub -/- testis rep1	SRR12216402	Chen P, Kotov AA, Godneeva BK, Bazylev SS, Olenina LV, Aravin AA. piRNA-mediated gene regulation and adaptation to sex-specific transposon expression in D. melanogaster male germline. Genes Dev. 2021 Jun;35(11-12):914-935.
polyA selected mRNAseq aub -/- testis rep2	SRR12216401	Chen P, Kotov AA, Godneeva BK, Bazylev SS, Olenina LV, Aravin AA. piRNA-mediated gene regulation and adaptation to sex-specific transposon expression in D. melanogaster male germline. Genes Dev. 2021 Jun;35(11-12):914-935.
Small RNA OregonR ovary	SRR25922471	Srivastav SP, Feschotte C, Clark AG. Rapid evolution of piRNA clusters in the Drosophila melanogaster ovary. Genome Res. 2024 Jun 25;34(5):711-724.
Small RNA w1118(yw) testes	SRR7961895	Kotov AA, Adashev VE, Godneeva BK, Ninova M, Shatskikh AS, Bazylev SS, Aravin AA, Olenina LV. piRNA silencing contributes to interspecies hybrid sterility and reproductive isolation in Drosophila melanogaster. Nucleic Acids Res. 2019 May 7;47(8):4255-4271.
Small RNA aub +/- heterozygote ovary	SRR016832	Malone CD, Brennecke J, Dus M, Stark A et al. Specialized piRNA pathways act in germline and somatic tissues of the Drosophila ovary. Cell 2009 May 1;137(3):522-35.
Small RNA aub -/- mutant ovary	SRR016833	Malone CD, Brennecke J, Dus M, Stark A et al. Specialized piRNA pathways act in germline and somatic tissues of the Drosophila ovary. Cell 2009 May 1;137(3):522-35.
Table S2. List of RNA library resources used for the analyses
